# Supplementary material for: Association Between Circulating Cytokines and Endometriosis: A Mendelian Randomization Study
Source: J Cell Mol Med. 2025 Apr 10;29(7):e70532. doi: 10.1111/jcmm.70532 (PMC11984317; doi:10.1111/jcmm.70532)
Supplement: Supplementary file 1 — Appendix S1. [file JCMM-29-e70532-s004.xlsx]

## Sheet: Sheet1
Supplementary 1 Contents of 41 circulating cytokines and accession numbers
Circulating Cytokines Traits	GWAS Catalog Accession Number	Download Address
CTACK levels	GCST004420	http://ftp.ebi.ac.uk/pub/databases/gwas/summary_statistics/GCST004001-GCST005000/GCST004420
beta-nerve growth factor levels	GCST004421	http://ftp.ebi.ac.uk/pub/databases/gwas/summary_statistics/GCST004001-GCST005000/GCST004421
Vascular endothelial growth factor levels	GCST004422	http://ftp.ebi.ac.uk/pub/databases/gwas/summary_statistics/GCST004001-GCST005000/GCST004422
Macrophage Migration Inhibitory Factor levels	GCST004423	http://ftp.ebi.ac.uk/pub/databases/gwas/summary_statistics/GCST004001-GCST005000/GCST004423
TRAIL levels	GCST004424	http://ftp.ebi.ac.uk/pub/databases/gwas/summary_statistics/GCST004001-GCST005000/GCST004424
Tumor necrosis factor beta levels	GCST004425	http://ftp.ebi.ac.uk/pub/databases/gwas/summary_statistics/GCST004001-GCST005000/GCST004425
Tumor necrosis factor alpha levels	GCST004426	http://ftp.ebi.ac.uk/pub/databases/gwas/summary_statistics/GCST004001-GCST005000/GCST004426
Stromal-cell-derived factor 1 alpha levels	GCST004427	http://ftp.ebi.ac.uk/pub/databases/gwas/summary_statistics/GCST004001-GCST005000/GCST004427
Stem cell growth factor beta levels	GCST004428	http://ftp.ebi.ac.uk/pub/databases/gwas/summary_statistics/GCST004001-GCST005000/GCST004428
Stem cell factor levels	GCST004429	http://ftp.ebi.ac.uk/pub/databases/gwas/summary_statistics/GCST004001-GCST005000/GCST004429
Interleukin-16 levels	GCST004430	http://ftp.ebi.ac.uk/pub/databases/gwas/summary_statistics/GCST004001-GCST005000/GCST004430
RANTES levels	GCST004431	http://ftp.ebi.ac.uk/pub/databases/gwas/summary_statistics/GCST004001-GCST005000/GCST004431
Platelet-derived growth factor BB levels	GCST004432	http://ftp.ebi.ac.uk/pub/databases/gwas/summary_statistics/GCST004001-GCST005000/GCST004432
Macrophage inflammatory protein 1b levels	GCST004433	http://ftp.ebi.ac.uk/pub/databases/gwas/summary_statistics/GCST004001-GCST005000/GCST004433
Macrophage inflammatory protein 1a levels	GCST004434	http://ftp.ebi.ac.uk/pub/databases/gwas/summary_statistics/GCST004001-GCST005000/GCST004434
Monokine induced by gamma interferon levels	GCST004435	http://ftp.ebi.ac.uk/pub/databases/gwas/summary_statistics/GCST004001-GCST005000/GCST004435
Macrophage colony stimulating factor levels	GCST004436	http://ftp.ebi.ac.uk/pub/databases/gwas/summary_statistics/GCST004001-GCST005000/GCST004436
Monocyte chemoattractant protein-3 levels	GCST004437	http://ftp.ebi.ac.uk/pub/databases/gwas/summary_statistics/GCST004001-GCST005000/GCST004437
Monocyte chemoattractant protein-1 levels	GCST004438	http://ftp.ebi.ac.uk/pub/databases/gwas/summary_statistics/GCST004001-GCST005000/GCST004438
Interleukin-12p70 levels	GCST004439	http://ftp.ebi.ac.uk/pub/databases/gwas/summary_statistics/GCST004001-GCST005000/GCST004439
Interferon gamma-induced protein 10 levels	GCST004440	http://ftp.ebi.ac.uk/pub/databases/gwas/summary_statistics/GCST004001-GCST005000/GCST004440
Interleukin-18 levels	GCST004441	http://ftp.ebi.ac.uk/pub/databases/gwas/summary_statistics/GCST004001-GCST005000/GCST004441
Interleukin-17 levels	GCST004442	http://ftp.ebi.ac.uk/pub/databases/gwas/summary_statistics/GCST004001-GCST005000/GCST004442
Interleukin-13 levels	GCST004443	http://ftp.ebi.ac.uk/pub/databases/gwas/summary_statistics/GCST004001-GCST005000/GCST004443
Interleukin-10 levels	GCST004444	http://ftp.ebi.ac.uk/pub/databases/gwas/summary_statistics/GCST004001-GCST005000/GCST004444
Interleukin-8 levels	GCST004445	http://ftp.ebi.ac.uk/pub/databases/gwas/summary_statistics/GCST004001-GCST005000/GCST004445
Interleukin-6 levels	GCST004446	http://ftp.ebi.ac.uk/pub/databases/gwas/summary_statistics/GCST004001-GCST005000/GCST004446
Interleukin-1-receptor antagonist levels	GCST004447	http://ftp.ebi.ac.uk/pub/databases/gwas/summary_statistics/GCST004001-GCST005000/GCST004447
Interleukin-1-beta levels	GCST004448	http://ftp.ebi.ac.uk/pub/databases/gwas/summary_statistics/GCST004001-GCST005000/GCST004448
Hepatocyte growth factor levels	GCST004449	http://ftp.ebi.ac.uk/pub/databases/gwas/summary_statistics/GCST004001-GCST005000/GCST004449
Interleukin-9 levels	GCST004450	http://ftp.ebi.ac.uk/pub/databases/gwas/summary_statistics/GCST004001-GCST005000/GCST004450
Interleukin-7 levels	GCST004451	http://ftp.ebi.ac.uk/pub/databases/gwas/summary_statistics/GCST004001-GCST005000/GCST004451
Interleukin-5 levels	GCST004452	http://ftp.ebi.ac.uk/pub/databases/gwas/summary_statistics/GCST004001-GCST005000/GCST004452
Interleukin-4 levels	GCST004453	http://ftp.ebi.ac.uk/pub/databases/gwas/summary_statistics/GCST004001-GCST005000/GCST004453
Interleukin-2 receptor antagonist levels	GCST004454	http://ftp.ebi.ac.uk/pub/databases/gwas/summary_statistics/GCST004001-GCST005000/GCST004454
Interleukin-2 levels	GCST004455	http://ftp.ebi.ac.uk/pub/databases/gwas/summary_statistics/GCST004001-GCST005000/GCST004455
Interferon gamma levels	GCST004456	http://ftp.ebi.ac.uk/pub/databases/gwas/summary_statistics/GCST004001-GCST005000/GCST004456
Growth-regulated protein alpha levels	GCST004457	http://ftp.ebi.ac.uk/pub/databases/gwas/summary_statistics/GCST004001-GCST005000/GCST004457
Granulocyte-colony stimulating factor levels	GCST004458	http://ftp.ebi.ac.uk/pub/databases/gwas/summary_statistics/GCST004001-GCST005000/GCST004458
Fibroblast growth factor basic levels	GCST004459	http://ftp.ebi.ac.uk/pub/databases/gwas/summary_statistics/GCST004001-GCST005000/GCST004459
Eotaxin levels	GCST004460	http://ftp.ebi.ac.uk/pub/databases/gwas/summary_statistics/GCST004001-GCST005000/GCST004460
