# Supplementary material for: Association Between Circulating Cytokines and Endometriosis: A Mendelian Randomization Study
Source: J Cell Mol Med. 2025 Apr 10;29(7):e70532. doi: 10.1111/jcmm.70532 (PMC11984317; doi:10.1111/jcmm.70532)
Supplement: Supplementary file 2 — Appendix S2. [file JCMM-29-e70532-s001.xlsx]

## Sheet: res_fdr
Supplementary 2 Results of the causal effects of 41 cytokines and endometriosis
id.exposure	id.outcome	outcome	exposure	nsnp	b_Inverse.variance.weighted	se_Inverse.variance.weighted	pval_Inverse.variance.weighted	b_Weighted.median	se_Weighted.median	pval_Weighted.median	b_MR.Egger	se_MR.Egger	pval_MR.Egger	Q_MR.Egger	Q_df_MR.Egger	Q_pval_MR.Egger	Q_Inverse.variance.weighted	Q_df_Inverse.variance.weighted	Q_pval_Inverse.variance.weighted	egger_intercept	se	pval
1uNwp8	H6PX7A	ENDOMETRIOSIS	GCST004420	26	-0.00924092	0.0191677	0.629729	-0.0128345	0.0290017	0.658097	-0.0743269	0.0425041	0.093124	20.1032	24	0.69089	23.0467	25	0.574837	0.0163552	0.00953295	0.0991107
o1eYsK	j6QB7X	ENDOMETRIOSIS	GCST004421	16	-0.0462665	0.0276308	0.0940415	-0.0699913	0.0390274	0.0729106	-0.0341858	0.0847989	0.692935	14.2499	14	0.431262	14.2731	15	0.504927	-0.00188624	0.0125043	0.882248
BAqDzT	v7NXO9	ENDOMETRIOSIS	GCST004422	53	-0.0120457	0.0158005	0.445843	0.00334802	0.0231338	0.884929	-0.00595788	0.0310779	0.848732	69.6638	51	0.0422331	69.7349	52	0.0508145	-0.00127334	0.00557936	0.820385
eHNdpi	e0KNsO	ENDOMETRIOSIS	GCST004423	18	0.0215991	0.0265656	0.416191	0.054151	0.0361332	0.133965	0.0784626	0.0545907	0.169904	16.6207	16	0.41054	18.0868	17	0.383384	-0.0125225	0.0105409	0.252173
ds39Xn	Mr0Z3t	ENDOMETRIOSIS	GCST004424	56	-0.0609905	0.0128997	2.26688e-06	-0.0686896	0.0195513	0.000442577	-0.0785147	0.0191626	0.000141184	50.3551	54	0.615763	51.8845	55	0.594421	0.00510485	0.0041279	0.221562
uEgOxC	U6X5nj	ENDOMETRIOSIS	GCST004425	11	0.0257044	0.0240662	0.285489	0.0508508	0.0279637	0.0689939	0.0944091	0.0351879	0.0250827	10.4441	9	0.315743	16.952	10	0.0754336	-0.0244763	0.0103357	0.0420376
GCQoYC	oRb2D9	ENDOMETRIOSIS	GCST004426	10	-0.00514841	0.0349506	0.882891	-0.0105614	0.0426202	0.804287	-0.0184479	0.0733428	0.807745	2.63363	8	0.955208	2.67617	9	0.975764	0.00246737	0.0119625	0.841741
JPTTED	w6bjz0	ENDOMETRIOSIS	GCST004427	17	-0.0300971	0.0428921	0.48287	-0.0566517	0.0624348	0.364209	-0.0533003	0.0852651	0.54129	12.6703	15	0.627745	12.7695	16	0.689533	0.00306813	0.00974409	0.757197
0gpAko	Hpt6XL	ENDOMETRIOSIS	GCST004428	34	-0.0578097	0.0212027	0.00640042	-0.0325712	0.0259721	0.209812	-0.0147266	0.0374421	0.696693	51.5374	32	0.0157616	54.6365	33	0.010332	-0.0110217	0.0079454	0.174973
HC48SL	Q0o4Z4	ENDOMETRIOSIS	GCST004429	20	0.0551433	0.0650435	0.396555	0.0989798	0.0512677	0.053527	0.190223	0.15019	0.221459	59.6853	18	2.30006e-06	62.9869	19	1.29182e-06	-0.0172587	0.0172958	0.331577
X05v9r	7KAhFU	ENDOMETRIOSIS	GCST004430	19	-0.018865	0.0320296	0.55587	-0.00667985	0.0332152	0.840614	0.0354795	0.0561983	0.536224	39.195	17	0.00167871	42.3575	18	0.000985532	-0.0145967	0.0124633	0.257682
2tIgQc	4vxnaP	ENDOMETRIOSIS	GCST004431	19	-0.0406144	0.0290047	0.161433	-0.0604045	0.0357754	0.0913275	-0.236169	0.0661384	0.00235325	14.884	17	0.603835	25.0296	18	0.124103	0.0403184	0.012658	0.00541715
qaUBuQ	iL2zMO	ENDOMETRIOSIS	GCST004432	30	0.0397813	0.0284948	0.162687	0.0478263	0.037263	0.199324	0.0581021	0.0587822	0.331408	44.7173	28	0.0235613	44.922	29	0.0299414	-0.00301684	0.00842581	0.722993
k5bWpC	rYnxK7	ENDOMETRIOSIS	GCST004433	152	-0.0418934	0.00964801	1.41075e-05	-0.0548348	0.0144551	0.000148557	-0.0265335	0.0175799	0.133325	198.868	150	0.00465883	200.316	151	0.00446909	-0.00329895	0.00315676	0.297683
qJEzMj	BMRG77	ENDOMETRIOSIS	GCST004434	17	0.0283474	0.0267225	0.288779	0.0456375	0.0368169	0.215131	0.0848909	0.059565	0.174581	13.9027	15	0.53292	15.0309	16	0.522376	-0.0108269	0.0101933	0.304964
CInRad	qZhWka	ENDOMETRIOSIS	GCST004435	21	-0.0704367	0.026249	0.00728773	-0.059306	0.0345799	0.0863374	-0.0661389	0.0527836	0.225401	26.1399	19	0.126338	26.1522	20	0.160844	-0.00101004	0.0106696	0.925572
qQemHB	76xITP	ENDOMETRIOSIS	GCST004436	16	-0.00559413	0.0249979	0.822926	-0.0123113	0.0305172	0.686639	0.0177997	0.0491027	0.722393	20.0642	14	0.128131	20.5108	15	0.153201	-0.00754664	0.0135185	0.585496
ltu6uD	C4scPx	ENDOMETRIOSIS	GCST004437	11	-0.0146258	0.0187162	0.434536	-0.0231269	0.0261458	0.376408	-0.0183326	0.0464309	0.702158	9.92721	9	0.35641	9.93578	10	0.446146	0.00121226	0.0137569	0.931711
S0qabv	AS9bxm	ENDOMETRIOSIS	GCST004438	49	-0.0152038	0.0198714	0.444207	0.00234786	0.0305574	0.938755	-0.0503167	0.0475647	0.295527	47.2264	47	0.463301	47.8905	48	0.477299	0.00509978	0.0062733	0.420355
Xh8Fc1	4khw4V	ENDOMETRIOSIS	GCST004439	45	-0.00212536	0.0183066	0.907575	-0.00247052	0.0305434	0.935533	-0.00332102	0.0381272	0.930993	46.9059	43	0.315435	46.9073	44	0.354164	0.000199642	0.00556488	0.971548
zh2j30	SuWemU	ENDOMETRIOSIS	GCST004440	19	0.0104348	0.0297572	0.725839	0.0332092	0.0346242	0.337492	0.0342772	0.0675482	0.618361	25.0498	17	0.093601	25.2803	18	0.117388	-0.00437426	0.0110594	0.697376
CPLble	TAQeY9	ENDOMETRIOSIS	GCST004441	30	-0.0166592	0.0168342	0.322368	-0.0300833	0.0246977	0.2232	-0.0379461	0.0375378	0.320731	29.6929	28	0.378045	30.1221	29	0.407928	0.00496527	0.00780535	0.529853
6ntdNk	3Zpf6m	ENDOMETRIOSIS	GCST004442	20	0.0582864	0.035398	0.0996395	0.0193903	0.0445005	0.663031	0.0924027	0.0757426	0.238225	21.5894	18	0.250725	21.9043	19	0.289045	-0.00582049	0.0113596	0.614611
3BSrkJ	dH3cvk	ENDOMETRIOSIS	GCST004443	32	-0.0169243	0.0178858	0.344024	-0.00476009	0.0255898	0.852433	0.0103616	0.0367829	0.780111	40.6137	30	0.0935149	41.5921	31	0.0969086	-0.00651271	0.00766095	0.401993
uRRo1k	6J40kn	ENDOMETRIOSIS	GCST004444	26	-0.0222217	0.0250125	0.374313	-0.00585898	0.0362608	0.871638	-0.000424073	0.0589903	0.994324	19.2138	24	0.740492	19.3803	25	0.77853	-0.0027866	0.00682985	0.686888
1spqwH	BO9rNi	ENDOMETRIOSIS	GCST004445	14	0.0250048	0.0299993	0.404555	0.00447614	0.0384868	0.907412	0.0517192	0.069995	0.474174	8.93259	12	0.708677	9.11104	13	0.764507	-0.0046364	0.0109756	0.680184
q7LApj	5i9uSp	ENDOMETRIOSIS	GCST004446	15	-0.0241116	0.0611503	0.693358	0.0427341	0.0605379	0.480246	0.098136	0.124567	0.444932	27.4176	13	0.0109006	30.0782	14	0.0074448	-0.0169784	0.0151163	0.281673
SflvTD	wWtVHG	ENDOMETRIOSIS	GCST004447	16	-0.0128123	0.0280783	0.648169	-0.00135704	0.0381399	0.971617	-0.0591455	0.0726552	0.429242	10.569	14	0.719516	11.047	15	0.749253	0.00845151	0.0122232	0.5006
bPHyCa	AmO7Pl	ENDOMETRIOSIS	GCST004448	9	0.00983237	0.0417706	0.813906	0.00484026	0.0570848	0.932428	-0.0418517	0.109261	0.713055	3.4977	7	0.835469	3.75976	8	0.878122	0.00884182	0.0172719	0.624458
nKZVM4	EHT20p	ENDOMETRIOSIS	GCST004449	16	0.0441403	0.0445396	0.321668	0.000489556	0.0528474	0.992609	0.00625454	0.0976803	0.949851	20.5537	14	0.11363	20.8367	15	0.142128	0.00558102	0.0127106	0.667301
fGLFXZ	tpl23f	ENDOMETRIOSIS	GCST004450	18	0.0670159	0.0265538	0.0116101	0.0400557	0.0368433	0.276952	0.0613036	0.0615996	0.334455	13.1023	16	0.665261	13.1129	17	0.728596	0.00128582	0.0125115	0.919421
sjbO9c	JS7gyT	ENDOMETRIOSIS	GCST004451	20	-0.00700194	0.0242971	0.773209	0.000351799	0.0331209	0.991525	0.0327089	0.051897	0.53644	26.1131	18	0.0972004	27.205	19	0.0999682	-0.00906064	0.0104438	0.397053
6gaigX	u8Bzac	ENDOMETRIOSIS	GCST004452	12	-0.0153844	0.037851	0.684414	-0.016911	0.0432574	0.695842	-0.0577229	0.0846532	0.510801	17.8202	10	0.0580733	18.3867	11	0.0730306	0.00913539	0.0162025	0.585295
N6Wezg	1TjL4T	ENDOMETRIOSIS	GCST004453	16	0.0177893	0.0410827	0.665005	-0.0275156	0.0570139	0.629371	-0.121023	0.0998029	0.245342	12.9248	14	0.532457	15.2463	15	0.433828	0.0169383	0.0111169	0.149862
5CMyZi	Idmc9S	ENDOMETRIOSIS	GCST004454	24	-0.00438052	0.0182675	0.810487	0.0175652	0.0260186	0.49961	0.0182886	0.0314808	0.567182	12.4099	22	0.948327	13.1916	23	0.947711	-0.00600974	0.00679696	0.38616
739xov	fFSG6f	ENDOMETRIOSIS	GCST004455	17	0.0124656	0.0274283	0.649485	0.0151018	0.035478	0.670352	0.0724641	0.0539759	0.199391	17.8215	15	0.272165	19.7743	16	0.230558	-0.0121009	0.00943882	0.219291
um6Nk7	6T5uk9	ENDOMETRIOSIS	GCST004456	14	0.0629697	0.0455518	0.166856	0.0737203	0.055568	0.184618	-0.010559	0.0922238	0.91074	15.706	12	0.205078	16.8107	13	0.208102	0.0123079	0.0133964	0.376327
yRht0G	BPTkpo	ENDOMETRIOSIS	GCST004457	29	-0.000536797	0.0148394	0.971144	0.00201496	0.0209107	0.923235	0.0114976	0.0359569	0.751611	16.5634	27	0.941342	16.6984	28	0.954311	-0.00350881	0.00954933	0.716155
5aewam	sdfg	ENDOMETRIOSIS	GCST004458	15	-0.0307791	0.0372372	0.408481	-0.0231854	0.0476974	0.626901	-0.0222623	0.0598386	0.715858	8.90501	13	0.78008	8.93807	14	0.834998	-0.00149497	0.008222	0.858524
3hedrV	vSSgaR	ENDOMETRIOSIS	GCST004459	19	0.0233422	0.0466517	0.616828	0.0841194	0.0552707	0.128021	0.0570293	0.119091	0.63813	28.0824	17	0.0439849	28.24	18	0.0584953	-0.0045419	0.0147022	0.761132
WCrNAz	pdDcCD	ENDOMETRIOSIS	GCST004460	38	-0.00309418	0.0226802	0.891484	-0.00127669	0.033033	0.96917	-0.0221209	0.0587316	0.708649	40.8391	36	0.266182	40.9796	37	0.300163	0.00254149	0.00722111	0.726926
