# Supplementary material for: Association Between Circulating Cytokines and Endometriosis: A Mendelian Randomization Study
Source: J Cell Mol Med. 2025 Apr 10;29(7):e70532. doi: 10.1111/jcmm.70532 (PMC11984317; doi:10.1111/jcmm.70532)
Supplement: Supplementary file 4 — Appendix S4. [file JCMM-29-e70532-s003.xlsx]

## Sheet: Supplementary 1
Supplementary 1 Contents of 41 circulating cytokines and accession numbers
Circulating Cytokines Traits	GWAS Catalog Accession Number	Download Address
CTACK levels	GCST004420	http://ftp.ebi.ac.uk/pub/databases/gwas/summary_statistics/GCST004001-GCST005000/GCST004420
beta-nerve growth factor levels	GCST004421	http://ftp.ebi.ac.uk/pub/databases/gwas/summary_statistics/GCST004001-GCST005000/GCST004421
Vascular endothelial growth factor levels	GCST004422	http://ftp.ebi.ac.uk/pub/databases/gwas/summary_statistics/GCST004001-GCST005000/GCST004422
Macrophage Migration Inhibitory Factor levels	GCST004423	http://ftp.ebi.ac.uk/pub/databases/gwas/summary_statistics/GCST004001-GCST005000/GCST004423
TRAIL levels	GCST004424	http://ftp.ebi.ac.uk/pub/databases/gwas/summary_statistics/GCST004001-GCST005000/GCST004424
Tumor necrosis factor beta levels	GCST004425	http://ftp.ebi.ac.uk/pub/databases/gwas/summary_statistics/GCST004001-GCST005000/GCST004425
Tumor necrosis factor alpha levels	GCST004426	http://ftp.ebi.ac.uk/pub/databases/gwas/summary_statistics/GCST004001-GCST005000/GCST004426
Stromal-cell-derived factor 1 alpha levels	GCST004427	http://ftp.ebi.ac.uk/pub/databases/gwas/summary_statistics/GCST004001-GCST005000/GCST004427
Stem cell growth factor beta levels	GCST004428	http://ftp.ebi.ac.uk/pub/databases/gwas/summary_statistics/GCST004001-GCST005000/GCST004428
Stem cell factor levels	GCST004429	http://ftp.ebi.ac.uk/pub/databases/gwas/summary_statistics/GCST004001-GCST005000/GCST004429
Interleukin-16 levels	GCST004430	http://ftp.ebi.ac.uk/pub/databases/gwas/summary_statistics/GCST004001-GCST005000/GCST004430
RANTES levels	GCST004431	http://ftp.ebi.ac.uk/pub/databases/gwas/summary_statistics/GCST004001-GCST005000/GCST004431
Platelet-derived growth factor BB levels	GCST004432	http://ftp.ebi.ac.uk/pub/databases/gwas/summary_statistics/GCST004001-GCST005000/GCST004432
Macrophage inflammatory protein 1b levels	GCST004433	http://ftp.ebi.ac.uk/pub/databases/gwas/summary_statistics/GCST004001-GCST005000/GCST004433
Macrophage inflammatory protein 1a levels	GCST004434	http://ftp.ebi.ac.uk/pub/databases/gwas/summary_statistics/GCST004001-GCST005000/GCST004434
Monokine induced by gamma interferon levels	GCST004435	http://ftp.ebi.ac.uk/pub/databases/gwas/summary_statistics/GCST004001-GCST005000/GCST004435
Macrophage colony stimulating factor levels	GCST004436	http://ftp.ebi.ac.uk/pub/databases/gwas/summary_statistics/GCST004001-GCST005000/GCST004436
Monocyte chemoattractant protein-3 levels	GCST004437	http://ftp.ebi.ac.uk/pub/databases/gwas/summary_statistics/GCST004001-GCST005000/GCST004437
Monocyte chemoattractant protein-1 levels	GCST004438	http://ftp.ebi.ac.uk/pub/databases/gwas/summary_statistics/GCST004001-GCST005000/GCST004438
Interleukin-12p70 levels	GCST004439	http://ftp.ebi.ac.uk/pub/databases/gwas/summary_statistics/GCST004001-GCST005000/GCST004439
Interferon gamma-induced protein 10 levels	GCST004440	http://ftp.ebi.ac.uk/pub/databases/gwas/summary_statistics/GCST004001-GCST005000/GCST004440
Interleukin-18 levels	GCST004441	http://ftp.ebi.ac.uk/pub/databases/gwas/summary_statistics/GCST004001-GCST005000/GCST004441
Interleukin-17 levels	GCST004442	http://ftp.ebi.ac.uk/pub/databases/gwas/summary_statistics/GCST004001-GCST005000/GCST004442
Interleukin-13 levels	GCST004443	http://ftp.ebi.ac.uk/pub/databases/gwas/summary_statistics/GCST004001-GCST005000/GCST004443
Interleukin-10 levels	GCST004444	http://ftp.ebi.ac.uk/pub/databases/gwas/summary_statistics/GCST004001-GCST005000/GCST004444
Interleukin-8 levels	GCST004445	http://ftp.ebi.ac.uk/pub/databases/gwas/summary_statistics/GCST004001-GCST005000/GCST004445
Interleukin-6 levels	GCST004446	http://ftp.ebi.ac.uk/pub/databases/gwas/summary_statistics/GCST004001-GCST005000/GCST004446
Interleukin-1-receptor antagonist levels	GCST004447	http://ftp.ebi.ac.uk/pub/databases/gwas/summary_statistics/GCST004001-GCST005000/GCST004447
Interleukin-1-beta levels	GCST004448	http://ftp.ebi.ac.uk/pub/databases/gwas/summary_statistics/GCST004001-GCST005000/GCST004448
Hepatocyte growth factor levels	GCST004449	http://ftp.ebi.ac.uk/pub/databases/gwas/summary_statistics/GCST004001-GCST005000/GCST004449
Interleukin-9 levels	GCST004450	http://ftp.ebi.ac.uk/pub/databases/gwas/summary_statistics/GCST004001-GCST005000/GCST004450
Interleukin-7 levels	GCST004451	http://ftp.ebi.ac.uk/pub/databases/gwas/summary_statistics/GCST004001-GCST005000/GCST004451
Interleukin-5 levels	GCST004452	http://ftp.ebi.ac.uk/pub/databases/gwas/summary_statistics/GCST004001-GCST005000/GCST004452
Interleukin-4 levels	GCST004453	http://ftp.ebi.ac.uk/pub/databases/gwas/summary_statistics/GCST004001-GCST005000/GCST004453
Interleukin-2 receptor antagonist levels	GCST004454	http://ftp.ebi.ac.uk/pub/databases/gwas/summary_statistics/GCST004001-GCST005000/GCST004454
Interleukin-2 levels	GCST004455	http://ftp.ebi.ac.uk/pub/databases/gwas/summary_statistics/GCST004001-GCST005000/GCST004455
Interferon gamma levels	GCST004456	http://ftp.ebi.ac.uk/pub/databases/gwas/summary_statistics/GCST004001-GCST005000/GCST004456
Growth-regulated protein alpha levels	GCST004457	http://ftp.ebi.ac.uk/pub/databases/gwas/summary_statistics/GCST004001-GCST005000/GCST004457
Granulocyte-colony stimulating factor levels	GCST004458	http://ftp.ebi.ac.uk/pub/databases/gwas/summary_statistics/GCST004001-GCST005000/GCST004458
Fibroblast growth factor basic levels	GCST004459	http://ftp.ebi.ac.uk/pub/databases/gwas/summary_statistics/GCST004001-GCST005000/GCST004459
Eotaxin levels	GCST004460	http://ftp.ebi.ac.uk/pub/databases/gwas/summary_statistics/GCST004001-GCST005000/GCST004460

## Sheet: Supplementary 2
Supplementary 2 Results of the causal effects of 41 cytokines and endometriosis
id.exposure	id.outcome	outcome	exposure	nsnp	b_Inverse.variance.weighted	se_Inverse.variance.weighted	pval_Inverse.variance.weighted	b_Weighted.median	se_Weighted.median	pval_Weighted.median	b_MR.Egger	se_MR.Egger	pval_MR.Egger	Q_MR.Egger	Q_df_MR.Egger	Q_pval_MR.Egger	Q_Inverse.variance.weighted	Q_df_Inverse.variance.weighted	Q_pval_Inverse.variance.weighted	egger_intercept	se	pval
1uNwp8	H6PX7A	ENDOMETRIOSIS	GCST004420	26	-0.00924092	0.0191677	0.629729	-0.0128345	0.0290017	0.658097	-0.0743269	0.0425041	0.093124	20.1032	24	0.69089	23.0467	25	0.574837	0.0163552	0.00953295	0.0991107
o1eYsK	j6QB7X	ENDOMETRIOSIS	GCST004421	16	-0.0462665	0.0276308	0.0940415	-0.0699913	0.0390274	0.0729106	-0.0341858	0.0847989	0.692935	14.2499	14	0.431262	14.2731	15	0.504927	-0.00188624	0.0125043	0.882248
BAqDzT	v7NXO9	ENDOMETRIOSIS	GCST004422	53	-0.0120457	0.0158005	0.445843	0.00334802	0.0231338	0.884929	-0.00595788	0.0310779	0.848732	69.6638	51	0.0422331	69.7349	52	0.0508145	-0.00127334	0.00557936	0.820385
eHNdpi	e0KNsO	ENDOMETRIOSIS	GCST004423	18	0.0215991	0.0265656	0.416191	0.054151	0.0361332	0.133965	0.0784626	0.0545907	0.169904	16.6207	16	0.41054	18.0868	17	0.383384	-0.0125225	0.0105409	0.252173
ds39Xn	Mr0Z3t	ENDOMETRIOSIS	GCST004424	56	-0.0609905	0.0128997	2.26688e-06	-0.0686896	0.0195513	0.000442577	-0.0785147	0.0191626	0.000141184	50.3551	54	0.615763	51.8845	55	0.594421	0.00510485	0.0041279	0.221562
uEgOxC	U6X5nj	ENDOMETRIOSIS	GCST004425	11	0.0257044	0.0240662	0.285489	0.0508508	0.0279637	0.0689939	0.0944091	0.0351879	0.0250827	10.4441	9	0.315743	16.952	10	0.0754336	-0.0244763	0.0103357	0.0420376
GCQoYC	oRb2D9	ENDOMETRIOSIS	GCST004426	10	-0.00514841	0.0349506	0.882891	-0.0105614	0.0426202	0.804287	-0.0184479	0.0733428	0.807745	2.63363	8	0.955208	2.67617	9	0.975764	0.00246737	0.0119625	0.841741
JPTTED	w6bjz0	ENDOMETRIOSIS	GCST004427	17	-0.0300971	0.0428921	0.48287	-0.0566517	0.0624348	0.364209	-0.0533003	0.0852651	0.54129	12.6703	15	0.627745	12.7695	16	0.689533	0.00306813	0.00974409	0.757197
0gpAko	Hpt6XL	ENDOMETRIOSIS	GCST004428	34	-0.0578097	0.0212027	0.00640042	-0.0325712	0.0259721	0.209812	-0.0147266	0.0374421	0.696693	51.5374	32	0.0157616	54.6365	33	0.010332	-0.0110217	0.0079454	0.174973
HC48SL	Q0o4Z4	ENDOMETRIOSIS	GCST004429	20	0.0551433	0.0650435	0.396555	0.0989798	0.0512677	0.053527	0.190223	0.15019	0.221459	59.6853	18	2.30006e-06	62.9869	19	1.29182e-06	-0.0172587	0.0172958	0.331577
X05v9r	7KAhFU	ENDOMETRIOSIS	GCST004430	19	-0.018865	0.0320296	0.55587	-0.00667985	0.0332152	0.840614	0.0354795	0.0561983	0.536224	39.195	17	0.00167871	42.3575	18	0.000985532	-0.0145967	0.0124633	0.257682
2tIgQc	4vxnaP	ENDOMETRIOSIS	GCST004431	19	-0.0406144	0.0290047	0.161433	-0.0604045	0.0357754	0.0913275	-0.236169	0.0661384	0.00235325	14.884	17	0.603835	25.0296	18	0.124103	0.0403184	0.012658	0.00541715
qaUBuQ	iL2zMO	ENDOMETRIOSIS	GCST004432	30	0.0397813	0.0284948	0.162687	0.0478263	0.037263	0.199324	0.0581021	0.0587822	0.331408	44.7173	28	0.0235613	44.922	29	0.0299414	-0.00301684	0.00842581	0.722993
k5bWpC	rYnxK7	ENDOMETRIOSIS	GCST004433	152	-0.0418934	0.00964801	1.41075e-05	-0.0548348	0.0144551	0.000148557	-0.0265335	0.0175799	0.133325	198.868	150	0.00465883	200.316	151	0.00446909	-0.00329895	0.00315676	0.297683
qJEzMj	BMRG77	ENDOMETRIOSIS	GCST004434	17	0.0283474	0.0267225	0.288779	0.0456375	0.0368169	0.215131	0.0848909	0.059565	0.174581	13.9027	15	0.53292	15.0309	16	0.522376	-0.0108269	0.0101933	0.304964
CInRad	qZhWka	ENDOMETRIOSIS	GCST004435	21	-0.0704367	0.026249	0.00728773	-0.059306	0.0345799	0.0863374	-0.0661389	0.0527836	0.225401	26.1399	19	0.126338	26.1522	20	0.160844	-0.00101004	0.0106696	0.925572
qQemHB	76xITP	ENDOMETRIOSIS	GCST004436	16	-0.00559413	0.0249979	0.822926	-0.0123113	0.0305172	0.686639	0.0177997	0.0491027	0.722393	20.0642	14	0.128131	20.5108	15	0.153201	-0.00754664	0.0135185	0.585496
ltu6uD	C4scPx	ENDOMETRIOSIS	GCST004437	11	-0.0146258	0.0187162	0.434536	-0.0231269	0.0261458	0.376408	-0.0183326	0.0464309	0.702158	9.92721	9	0.35641	9.93578	10	0.446146	0.00121226	0.0137569	0.931711
S0qabv	AS9bxm	ENDOMETRIOSIS	GCST004438	49	-0.0152038	0.0198714	0.444207	0.00234786	0.0305574	0.938755	-0.0503167	0.0475647	0.295527	47.2264	47	0.463301	47.8905	48	0.477299	0.00509978	0.0062733	0.420355
Xh8Fc1	4khw4V	ENDOMETRIOSIS	GCST004439	45	-0.00212536	0.0183066	0.907575	-0.00247052	0.0305434	0.935533	-0.00332102	0.0381272	0.930993	46.9059	43	0.315435	46.9073	44	0.354164	0.000199642	0.00556488	0.971548
zh2j30	SuWemU	ENDOMETRIOSIS	GCST004440	19	0.0104348	0.0297572	0.725839	0.0332092	0.0346242	0.337492	0.0342772	0.0675482	0.618361	25.0498	17	0.093601	25.2803	18	0.117388	-0.00437426	0.0110594	0.697376
CPLble	TAQeY9	ENDOMETRIOSIS	GCST004441	30	-0.0166592	0.0168342	0.322368	-0.0300833	0.0246977	0.2232	-0.0379461	0.0375378	0.320731	29.6929	28	0.378045	30.1221	29	0.407928	0.00496527	0.00780535	0.529853
6ntdNk	3Zpf6m	ENDOMETRIOSIS	GCST004442	20	0.0582864	0.035398	0.0996395	0.0193903	0.0445005	0.663031	0.0924027	0.0757426	0.238225	21.5894	18	0.250725	21.9043	19	0.289045	-0.00582049	0.0113596	0.614611
3BSrkJ	dH3cvk	ENDOMETRIOSIS	GCST004443	32	-0.0169243	0.0178858	0.344024	-0.00476009	0.0255898	0.852433	0.0103616	0.0367829	0.780111	40.6137	30	0.0935149	41.5921	31	0.0969086	-0.00651271	0.00766095	0.401993
uRRo1k	6J40kn	ENDOMETRIOSIS	GCST004444	26	-0.0222217	0.0250125	0.374313	-0.00585898	0.0362608	0.871638	-0.000424073	0.0589903	0.994324	19.2138	24	0.740492	19.3803	25	0.77853	-0.0027866	0.00682985	0.686888
1spqwH	BO9rNi	ENDOMETRIOSIS	GCST004445	14	0.0250048	0.0299993	0.404555	0.00447614	0.0384868	0.907412	0.0517192	0.069995	0.474174	8.93259	12	0.708677	9.11104	13	0.764507	-0.0046364	0.0109756	0.680184
q7LApj	5i9uSp	ENDOMETRIOSIS	GCST004446	15	-0.0241116	0.0611503	0.693358	0.0427341	0.0605379	0.480246	0.098136	0.124567	0.444932	27.4176	13	0.0109006	30.0782	14	0.0074448	-0.0169784	0.0151163	0.281673
SflvTD	wWtVHG	ENDOMETRIOSIS	GCST004447	16	-0.0128123	0.0280783	0.648169	-0.00135704	0.0381399	0.971617	-0.0591455	0.0726552	0.429242	10.569	14	0.719516	11.047	15	0.749253	0.00845151	0.0122232	0.5006
bPHyCa	AmO7Pl	ENDOMETRIOSIS	GCST004448	9	0.00983237	0.0417706	0.813906	0.00484026	0.0570848	0.932428	-0.0418517	0.109261	0.713055	3.4977	7	0.835469	3.75976	8	0.878122	0.00884182	0.0172719	0.624458
nKZVM4	EHT20p	ENDOMETRIOSIS	GCST004449	16	0.0441403	0.0445396	0.321668	0.000489556	0.0528474	0.992609	0.00625454	0.0976803	0.949851	20.5537	14	0.11363	20.8367	15	0.142128	0.00558102	0.0127106	0.667301
fGLFXZ	tpl23f	ENDOMETRIOSIS	GCST004450	18	0.0670159	0.0265538	0.0116101	0.0400557	0.0368433	0.276952	0.0613036	0.0615996	0.334455	13.1023	16	0.665261	13.1129	17	0.728596	0.00128582	0.0125115	0.919421
sjbO9c	JS7gyT	ENDOMETRIOSIS	GCST004451	20	-0.00700194	0.0242971	0.773209	0.000351799	0.0331209	0.991525	0.0327089	0.051897	0.53644	26.1131	18	0.0972004	27.205	19	0.0999682	-0.00906064	0.0104438	0.397053
6gaigX	u8Bzac	ENDOMETRIOSIS	GCST004452	12	-0.0153844	0.037851	0.684414	-0.016911	0.0432574	0.695842	-0.0577229	0.0846532	0.510801	17.8202	10	0.0580733	18.3867	11	0.0730306	0.00913539	0.0162025	0.585295
N6Wezg	1TjL4T	ENDOMETRIOSIS	GCST004453	16	0.0177893	0.0410827	0.665005	-0.0275156	0.0570139	0.629371	-0.121023	0.0998029	0.245342	12.9248	14	0.532457	15.2463	15	0.433828	0.0169383	0.0111169	0.149862
5CMyZi	Idmc9S	ENDOMETRIOSIS	GCST004454	24	-0.00438052	0.0182675	0.810487	0.0175652	0.0260186	0.49961	0.0182886	0.0314808	0.567182	12.4099	22	0.948327	13.1916	23	0.947711	-0.00600974	0.00679696	0.38616
739xov	fFSG6f	ENDOMETRIOSIS	GCST004455	17	0.0124656	0.0274283	0.649485	0.0151018	0.035478	0.670352	0.0724641	0.0539759	0.199391	17.8215	15	0.272165	19.7743	16	0.230558	-0.0121009	0.00943882	0.219291
um6Nk7	6T5uk9	ENDOMETRIOSIS	GCST004456	14	0.0629697	0.0455518	0.166856	0.0737203	0.055568	0.184618	-0.010559	0.0922238	0.91074	15.706	12	0.205078	16.8107	13	0.208102	0.0123079	0.0133964	0.376327
yRht0G	BPTkpo	ENDOMETRIOSIS	GCST004457	29	-0.000536797	0.0148394	0.971144	0.00201496	0.0209107	0.923235	0.0114976	0.0359569	0.751611	16.5634	27	0.941342	16.6984	28	0.954311	-0.00350881	0.00954933	0.716155
5aewam	sdfg	ENDOMETRIOSIS	GCST004458	15	-0.0307791	0.0372372	0.408481	-0.0231854	0.0476974	0.626901	-0.0222623	0.0598386	0.715858	8.90501	13	0.78008	8.93807	14	0.834998	-0.00149497	0.008222	0.858524
3hedrV	vSSgaR	ENDOMETRIOSIS	GCST004459	19	0.0233422	0.0466517	0.616828	0.0841194	0.0552707	0.128021	0.0570293	0.119091	0.63813	28.0824	17	0.0439849	28.24	18	0.0584953	-0.0045419	0.0147022	0.761132
WCrNAz	pdDcCD	ENDOMETRIOSIS	GCST004460	38	-0.00309418	0.0226802	0.891484	-0.00127669	0.033033	0.96917	-0.0221209	0.0587316	0.708649	40.8391	36	0.266182	40.9796	37	0.300163	0.00254149	0.00722111	0.726926

## Sheet: Supplementary 3
55083	1:245154985:245709432	rs72761145
3241	2:10302889:10427617	rs17434886
64778	3:172039628:172400703	rs16845310	rs11715225	rs146827832	rs192145164
2693	3:172443291:172448456	rs477251
8743	3:172505508:172523507	rs3136594
57552	3:172630645:172711218	rs78682108
1894	3:172750682:172829265	rs116467561
4886	4:163323962:163344832	rs28431810
5601	5:180233594:180292071	rs13185784
8795	8:23006383:23069187	rs2293400
83539	18:26908754:27185338	rs75835796
1823	18:31129236:31162856	rs117153803
1829	18:31498064:31548851	rs12607805
9331	18:31622246:31725286	rs55730236	rs62093514
54941	18:32018223:32088528	rs62093947
4225	18:32190024:32220404	rs680321
64762	18:32263521:32470496	rs75544965	rs117637258
374864	18:32937402:33441040	rs141032096
5329	19:43646095:43670346	rs4760
29844	19:54107013:54115675	rs116908580
140733	20:13995500:16053197	rs11699445
